# Supplementary material for: The Verticillium dahliae Small Cysteine-Rich Protein VdSCP23 Manipulates Host Immunity
Source: Int J Mol Sci. 2023 May 28;24(11):9403. doi: 10.3390/ijms24119403 (PMC10253731; doi:10.3390/ijms24119403)
Supplement: Supplementary file 1 [file ijms-24-09403-s001.zip]

Archive with 2 entries (2 files):
- Supplemental Tables.xlsx
- Supplemental_Figures.pdf
