# Supplementary material for: The Verticillium dahliae Small Cysteine-Rich Protein VdSCP23 Manipulates Host Immunity
Source: Int J Mol Sci. 2023 May 28;24(11):9403. doi: 10.3390/ijms24119403 (PMC10253731; doi:10.3390/ijms24119403)
Supplement: Supplementary file 1 [file ijms-24-09403-s001.zip › Supplemental Tables.xlsx]

## Sheet: Table S1
Table S1 Basic information of VdSCP23 homologous protein sequence of Verticillium dahliae *The typical signal peptide were prediced by SignalP 4.1 (Petersen et al., 2011). SP, Y/N indicator if a signal peptide was predicted or not.
Gene ID	Species	SP-prediction	Sequence	Length
jgi|Verda1|5020|VDAG_08672T0	Verticillium dahliae	Y	MIPRLSSFSLAVVALPYIILAASKNTGPSSEDSRLTAAQICDPAVAEPQSYDDMLPCAKAKHIEEFLCRPNGTNPTDLEDHAECMCKGDFFGEKLACDTCMRDNGGIDILELSLARDAAVMPTAVPSTFHGFRATEAIPTSTLYIATSVEAQISHQSTDTPKPTLRIGSHTLTAPKLTDFNAPLMTAPWPPPLPTATGTNQTKFSGSIERVGGDNMSPNHAGLMQVSLASLIVALMVGIML	241
jgi|Verlo1|10023|transcript:CRK26772	Verticillium longisporum	Y	MRHSTLLGLPTSLLLLITSQAQSQQARQPIAIRKLPLAASEKLLPEHFAFAGSPAIDTDKAPPFLSPREAVLADRLQLSVDEEQLIALNASDASSRPYRPAFKSHEEEGRRDGWDLLRRAAEVLNVLEGRQTCPGGMEDCSNVGAPNKCCMSGEVCVEVDNAAVGNVACCPEGAECGGPIGACPDGSPTCSTELGGGCCIPGFVCQGVGCVPSPPPVITSTTQRPTTITTTSTTVVEGDEPTTIVFTVVITATPEAETVTRTSTSILTPTPSTTTVNTVVIPPYRPTSAESQTTESTTSETAPAETPEDYCPTGFYACLARDGGGCCRTGRDCATVDCPTTPLTTITTDGATIVVPVTDARDAADAQATETCASGWFLCGDEGGPVAGCCPSGFECGTA…	563
jgi|Sodal1|203184|CE203183_493	Sodiomyces alkalinus	Y	MRSSFVTFGLTALLKFAAPAWALGSVLEARAAQAVEVCDPPSSRGQPFDKLSSCGKARAIEENICRPENGGSEALQKHASCMCKGDFFPVKLACERCIRDHGGMSDRDFNFYGGILERSQNDLCRAETPAAPFATIWSAHRDIATMPTSGATAVVDKLATATDEAATKTTVQKLAESSESVPTKTAEPTTAATGAMEIATPLVTDTATIRSFESFTRGTNGLLTGTQYRTAGHNLTTGRFTKPPLRGTPRHGDSEQDKTGAGMQIQVLAGLLTGAAGIAAVALL	284
jgi|Acral2|1068365|Acral1_c3a.fgenesh2_pg.2_#_503	Acremonium alcalophilum	Y	MRPSSMTFGLPVLLVAFTVPAWAHGSVLEARAAQAVQACNPPTTRGEPFDKLSSCGKAMVTEEVICRPENGSPAALLKHASCMCKGDFFENKLACERCIRDHGGMTERDYNFYRGILDRSRNDLCGAEIPAAPFATIWSVHRDVATMPTSGATVLADKPAAATDEAATQTEVQKLAQSSASLPIKTAEPLTTATGTKTADKTHHVTATATIRTLQSLTRGTLKHHKTGGYNLTTGHRPDKRPHETGRPRVGGPGKDTPGAGMQMGVATSLLTGMAGMAAVVALFL	285
jgi|Colph1|445243|fgenesh1_pg.2_#_239	Colletotrichum phormii	Y	MRQTAIIAGLAAMLPSPAQAWSIPALLDTRQTSRPYQDVVCKPQTGSGAQLPPCVQIENIEFACQPNGTNPIDYEAHAQCICGGSFFAEKLACERCLTIHGLRSERNLTFYSGILSSASNVLCTGTPTAVFASIYSGIEAAATPLTTGATATSDQAPSNTAISLYYTASGPQGPGTITGAAASATAVTSRTTTSPSTAATGSASGATGSSSTRASTATTGTASGAAATSSTAGNGAMPNYAAGGLLMGAAGIAVLAGL	258
jgi|Colgo1|722911|gm1.796_g	Colletotrichum godetiae	Y	MRQTAIIAGLAAILPSTAQAWSIPALLDNRQTSRPYQDVVCKPQTGSGAQLPPCVQIENIELACQPNGTNPIDYEAHAQCICGGSFFAEKLACERCLTIHGLRSERNLAFYSGVLSSASNALCTGTPTAVFASIYSGIEAAATPVTTGATATSDQAPSNTAISLYYTASGPQGPGTITGAAASATAVASRTTTSPSTAATGSASGATSSSSTRASTATTGTASGAAATSSTAGSGAMPTYAAGGLLMGAAGIAVFAGL	258
jgi|Colsa1|948506|mrna_11262	Colletotrichum salicis	Y	MRQTAIIAGLAAMLPSTAQAWSIPALLDTRQTSRPYQDVVCKPQTGSGAQLPPCVQIENIELACQPNGTNPIDYEAHAQCICGGSFFAEKLACERCLTIHGLRSERNLAFYSGVLSSASNALCTGTPTAVFASIYAGIEAAATPVTTGATITSDQAPSNTAISLYYTASGPQGPGTITGAAASATAVASRTTTSPYTAATGSASGATGSSSTRASTATTGTASGAAATSSTAGSGAMPTYAAGGLLMGAAGIAVFAGL	258
jgi|Colcu1|7199|mrna_7199	Colletotrichum cuscutae	Y	MRQTTIIAGLAAMLPSTAQAWSIPALLDIRQTTRPYQDVVCKPQTGSGAQLPPCVQIENIELACQPNGTNPIDYEAHAQCICGGSFFAEKLACERCLTIHGLRSERNLAFYSGVLSSASNALCTGTPTAVFASIYSGIEAAATPVTTGATATSDQAPSNTAISLYYTASGPQGPGTITGAAASATAAVSRTTTSPSTAATGSASGATGTSSTRASTATTGTASGAAATSTTAGSGAIPTYAAGGLLMGAAGIAVLAGL	258
jgi|Colab1|8678|mrna_8678	Colletotrichum abscissum	Y	MRQTTIVAGLAAMLPSTAQAWSIPALLDIRQTTRPYQDVVCKPQTGSGAQLPPCVQIENIELACQPNGTNPIDYEAHAQCICGGSFFAEKLACERCLTVHGLRSERNLAFYSGVLSSASNALCTGTPTAVFASIYSGIEAAATPVTTGATVTSDQAPSNTAISLYYTASGPQGPGTITGAAASATAVSRTTTSPSTAATGSASGATGTSSTRASTATTGTASGAAATSTTAGSGAMPTYAAGGLLMGAAGIAVLAGL	257
jgi|Colac2|599804|fgenesh1_kg.4_#_610_#_TRINITY_DN10207_c1_g1_i1	Colletotrichum acutatum	Y	MRQTTIIAGLAAMLPSTAQAWSIPALLDIRQTSRPYQDVVCKPQTGSGAQLPPCVQIENIELACQPNGTNPIDYEAHAQCICGGSFFAEKLACERCLTIHGLRSERNLAFYSGVLSSASNALCTGTPTAVFASIYSGIEAAATPVTTGATATSDQAPSNTAISLYYTASGPQGPGTITGAAASATAVASRTTTSPTTAMTGSASGATGSSSTRASTATTGTASGAAATSTTAGSGAMPTYAAGGLLMGAAGIAVFAGL	258
jgi|Colco1|13363|mrna_5850	Colletotrichum costaricense	Y	MRQTTIVAGLAAMLPSTAQAWSIPALLDIRQTTRPYQDVVCKPQTGSGAQLPPCVQIENIELACQPNGTNPIDYEAHAQCICGGSFFAEKLACERCLTIHGLRSERNLAFYSGVLSSASNALCTGTPTAVFASIYSGIEAAATPVTTGATATSDQAPSNTAISLYYTASGPQGPGTITGAAASATAAVSRTTTSPSTAATGSASGATGTSSTRASTATTGTASGAAATSTTAGSGAMPTYAAGGLLMGAAGIAVLAGL	258
jgi|Colsi1|975171|mrna_3291	Colletotrichum simmondsii	Y	MRQTTIIAGFAAMLPSTAQAWSIPALLDIRQTTRPYQDVVCKPQTGSGAQLPPCVQIENIELACQPNGTNPIDYEAHAQCICGGSFFAEKLACERCLTIHGLRSERNLAFYSGVLSSASNALCTGTPTAVFASIYSGIEAAATPVTTGATATSDQAPSNTAISLYYTASGPQGPGTITGAAASATAVASRTTTSPSTAATGSASGATGTSSTRASTATTGTASGAAATSTTAGSGAMPTYAAGGLLMGAAGIAVFAGL	258
jgi|Colpa1|9108|mrna_4032	Colletotrichum paranaense	Y	MRQTTIIAGLAAMLPSTTQAWSIPALLDIRQTTRPYQDVVCKPQTGSGAQLPPCVQIENIELACQPNGTNPIDYEAHAQCICGGSFFAEKLACERCLTIHGLRSERNLAFYSGVLSSASNALCTGTPTAVFASIYSGIEAAATPVTTGATATSDQAPSNTAISLYYTASGPQGPGTITGAAASATAVVSRTTTIPSTAATGSASGATGTSSTRASTATTGTASGAAATSTTAGSGAMPTYAAGGLLMGAAGIAVLAGL	258
jgi|Collup1|11787|mrna_11787	Colletotrichum lupini	Y	MRQTTIVAGLAAMLPSTAQAWSIPALLDIRQTTRPYQDVVCKPQTGSGAQLPPCVQIENIELACQPNGTNPIDYEAHAQCICGGSFFAEKLACERCLTIHGLRSERNLAFYSGVLSSASNALCTGTPTAVFASIYSGIEAAATPVTTGATATSDQAPSNTAISLYYTASGPQGPGTITGAAASATAAVNRTTTSPSTAATGSASGATGTSSTRASTATTGTASGAAATSTTAGSGAMPTYAAGGLLMGAAGIAVLAGL	258
jgi|Colme1|743|mrna_743	Colletotrichum melonis	Y	MRQTTIVAGLAAMLPSTAQAWSIPALLDIRQTTRPYQDVVCKPQTGSGAQLPPCVQIENIELACQPNGTNPIDYEAHAQCICGGSFFAEKLACERCLTIHGLRSERNLAFYSGVLSSASNALCTGTPTAVFASIYSGIEAAATPVTTGATATSDQAPSNTAISLYYTASGPQGPGTITGAAASATAVVSRTTTSPSTAATGSASGATGTSSTRASTATTGTASGAAATSTTAGSGAMPTYAAGGLLMGAAGIAVLAGL	258
jgi|Colny1|1014598|mrna_6318	Colletotrichum nymphaeae	Y	MRQTTIIAGFAAMLPSTAQAWSIPALLDIRQTTRPYQDVVCKPQTGSGAQLPPCVQIENIELACQPNGTNPIDYEAHAQCICGGSFFAEKLACERCLTIHGLRSERNLAFYSGVLSSASNALCTGTPTAVFASIYSGIEAAATPVTTGATATSDQAPSNTAISLYYTASGPQGPGTITGAAASATAVASRTTTSPSTAATGSASGATGTSSTRASTATTGTASGAAATSTTAGSGAMPTYAAGGLLMGAAGIAVLAGL	258
jgi|Colta1|6004|mrna_777	Colletotrichum tamarilloi	Y	MRQTTIIAGLAAMLPSTAQAWSIPALLDIRQTTRPYQDVVCKPQTGSGAQLPPCVQIENIELACQPNGTNPIDYEAHAQCICGGSFFAEKLACERCLTIHGLRSERNLAFYSGVLSSASNALCTGTPTAVFASIYSGIEAAATPVTTGATATSDQAPSNTAISLYYTASGPQGPGTITGAAASATAVVSRTTTSPSTAATGSASGATGTSSTRASTATTSTASGAAATSTTAGSGAMPTCAAGGLLMGAAGIAVLAGL	258
jgi|Color1|13405|CORC01_09330T0	Colletotrichum orchidophilum	Y	MRQTVIIAGLTAMLPSTAQAWSVPALLDTRQSSSPYQDVVCKPQTGPGAQLPPCVQIENIELACTPNGTNPIDYEAHAQCICGGSFFAEKLACERCLTIHGLRSQRSLAFYSGVLSSASNSLCTGTPTAVFASIYSVIEAAATPVTTGATATSDQAPSNTAISLYYTATGPQGPGTITGAAASATAVASPTTTSPSATATGSASGGSGSSPTRASTATTGTASGAAATTTTAGSGAMPAYAAGGFLMGAAGFAVFAGL	258
jgi|Colto1|3386|CT0861_11204T0	Colletotrichum tofieldiae	Y	MRQSTFITGLAAMLPSAAQAWSVPALLDSRQNSRPYQEVVCKPEVGSGSQLPPCVQIENIEVACKPNGTDPIYLEAHAQCMCGGSFFAEKLACERCLFVHGLRSERTLAYYSGVLLSASNALCTGTPTAPFASIYSNIEAAATPITTGATATSDQAPSNTAISLYYTASGPQGPGSITGEAASATGTNNATTASPTTTATGSTTSGGASTRASTTAATAGTATGDAATTTAASGNGAVPTYAAGGLMMGAAGLAVFAGL	259
jgi|Colfa1|56505|CE56504_6638	Colletotrichum falcatum	Y	MRQTTFITGLAAMLPSAAQAWSVPALLGSRQNSSPYQDAVCKPATSEGSQIPPCVQIENIEVACKPNGTQPIDFEAHAQCMCGGSFFAEKLACERCLFIHGLRSERDLAFYRSVLSSASNALCTGTPTAAYAVVYSNIEVAATPVTTGATVKSDQAPSNTAISLYYTASGAQGPGSITGEAASATGVSSQAAVTTATATGSVTSRGPTTRASTTAATTGTVTNDAATTSASGNGAMPTYAAGGLMMGAAGLAVFAGL	257
jgi|Colso1|269277|CE269276_6360	Colletotrichum somersetensis	Y	MKQATIVTGLAAMLPSAVQAWFVPALLGSRQNSTPYQDAVCKPATSSGSQVPPCVQIESIEVACKPNGTQPIHLEAHAQCMCGGSFFAEKLACEQCLFFHGLRSERDLAYYRGILSSASNALCTGTPTAAFAVVYSNIEVAATPVTTGATAKSDQAPSNTAISLYYTASGPQGPGSITGAAASATGVSNEATATPTGSTTSRRSPTRASTTTDPTGTATDDAATTTSISGNGAVPTYAAGGLMMGAAGLAVFAGL	255
jgi|Colgr1|1642|GLRG_04319T0	Colletotrichum graminicola	Y	MRQTTLITGLAAMLPSTAQAWSVPALLGSRQNSSPYQDAVCKPATSSGGQLPPCVQIENIEVACKPNGTDPIHFEAHAQCMCGGSFFAEKLACERCLFVHGLRSERDLAFYRGVLSSASNALCTGTPTAAYAVVYSNIEVAATPVTTGATVKSDQAPSNTAISLYYTASGVQGPGSITGEAASATGVSQEATATTAGPTAIATGSATTSRGPSTRATTTVATTGTATNDAATATSVPGNGAVQNYAARGLMMGAAGLAVLAGL	263
jgi|Colna1|579520|fgenesh1_pg.27_#_60	Colletotrichum navitas	Y	MRQTTLVTGLAAMLPSTAQAWSVPALLGSRQNSSPYQDAVCKPATSSGSQLPPCVQIENIEVACKPNGTEPIHFEAHAQCMCGGSFFAEKLACERCLFVHGLRSERDLAFYRGVLSSASNALCTGTPTAAYAVVYSNIEAAATPVTTGATAKSDQAPSNTAISLYYTASGAQGPGSITGEAASATGISQAATATTSGSTATATGSATTSRGPSARASTTVAATGTATKDAATTTSVPGNGAVPTYAARGLMMGAAGLAVFAGL	263
jgi|Colin1|6779|mrna_6779	Colletotrichum incanum	Y	MRQTTFITGLAAMLPSAAEAWSVPALLDSRQNSRPYQEVVCKPEVGSGSQLPPCVQIENIEVTCKPNGTDPIYLEAHAQCMCGGSFFAEKLACERCLFVHGLRSERSLAYYSGVLSSASNALCTGTPTAAFATIYSNIEVAATPITTGATATSDQAPSNTAISLYYTASGPQGPGSITGEAASATGTSNATTANPTTIATGSTMSRDASTRASTTAAATAATAATTGTATGDAATTTSASGNGAVPTYAAGGLMMGAAGLAVFAGL	266
VdSCP23	Verticillium dahliae	Y	MIPRLSSFSLAVVALPYIILAASKNTGPSSEDSRLTAAQICDPAVAEPQSYDDMLPCAKAKHIEEFLCRPNGTNPTDLEDHAECMCKGDFFGEKLACDTCMRDNGGIDILELVLYDNLLHSAYDQLCLATAAPTAPFASI	140

## Sheet: Table S2
Table S2 The basic information of nine variants of VdSCP23 in 159 strains of Verticillium dahliae
Name	Species	Sequence	Length
Variant1	Verticillium dahliae	MIPRLSSFSLAVVALPYIILAASKNTGPSSEDSRLTAAQICDPAVAEPQSYDDMLPCAKAKHIEEFLCRPNGTNPTDLEDHAECMCKGDFFGEKLACDTCMRDNGGIDILELVLYDNLLHSAYDQLCLATAAPTAPFASI	140
Variant2	Verticillium dahliae	MIPRLSSFSLAVVALPYIILAASKNTGPSSEDSRLTAAQICDPAVAEPQSYDDMLPCAKAKHIEEFLCRPNGTNPTDLEDHAECMCKGDFFGEKLACDTCMRDNGGIDILELVLYDNLLHGAYDQLCLATAAPAAPFASI	140
Variant3	Verticillium dahliae	MIPRLSSFSLAVVALPYIILAASKNTGPSSEDSRLTAAQICDPAVAEPQSYDDMLPCAKAKHIEEFLCRPNGTNPTDLEDHAECMCKGDFFGEKLACDTCMRDNSGIDILELVLYDNLLHGAYDQLCLATAAPTAPFASI	140
Variant4	Verticillium dahliae	MIPRLSSFSLAVVALPYIILAASKNTGPSSEDSRLTAAQICDPAVAEPQSYDDMLPCAKAKHIEEFLCRPNGTNPTDLEDHAECMCKGDFFGEKLACDTCMRDNGGIDILELVLYDNLLHSAYDQLTFHGFRATEAIPTSTLYIATSVEAQISHQSTDTPKPTLRIGSHTLTAPKLTDFNAPLMTAPWPPPLPTATGTNQTKFSGSIERVGGDNMSPNHAGLMQVSLASLIVALMVGIML	240
Variant5	Verticillium dahliae	MIPRLSSFSLAVVALPYIILAASKNTGPSSEDSRLTAAQICDPAVAEPQSYDDMLPCAKAKHIEEFLCRPNGTNPTDLEDHAECMCKGDFFGEKLACDTCMRDNGGIDILELVLYDNLLHGAYDQLTFHGFRATEAIPTSTLYIATSVEAQISHQSTDTPKPTLRIGSHTLTAPKLTDFNAPLMTAPWPPPLPTATGTNQTKFSGSIERVGGDNMSPNHAGLMQVSLASLIVALMVGIML	240
Variant6	Verticillium dahliae	MIPRLSSFSLAVVALPYIILAASKNTGPSSEDSRLTAAQICDPAVAEPQSYDDMLPCAKAKHIEEFLCRPNGTNPTDLEDHAECMCKGDFFGEKLACDTCMRDNSGIDILELVLYDNLLHGAYDQLTFHGFRATEAIPTSTLYIATSVEAQISHQSTDTPKPTLRIGSHTLTAPKLTDFNAPLMTAPWPPPLPTATGTNQTKFSGSIERVGGDNMSPNHAGLMQVSLASLIVALMVGIML	240
Variant7	Verticillium dahliae	MRHSTLLGLPTYLLLLVTSQAQSQQARQPIAIRKLPLAASEKLLPEHFAFADSPAIDTDKAPLFLSPREAVLAERLQLSVDEEQRIALNASDASSRPYRPAFKSHEEEGRRDGWDLLRRAAEVLNVLEGRQTCPGGMEDCSNVGAPNKCCMNGEVPTTITSTSTTVVEGDEPTTIVVTVVITATPEAETITRTSTSILTPTPSTTTVNTVVIPPYRPTSAESQTTESTTLETAPAETPEDYCPTGFYACLAREGGGCCRTGRDCATVDCPTTPLTTITTDGATIVVPVTDARDAADAQATETCASGWFLCGDEGGPVAGCCPSGFECGTASCTSASASQTGEVQKVFPEAEGGARDHGICDPAVAEPQSYDDMLPCAKAKHIEEFLCRPNGTNPTDLED…	459
Variant8	Verticillium dahliae	MRHSTLLGLPTYLLLLVTSQAQSQQARQPIAIRKLPLAASEKLLPEHFAFADSPAIDTDKAPLFLSPREAVLAERLQLSVDEEQRIALNASDASSRPYRPAFKSHEEEGRRDGWDLLRRAAEVLNVLEGRQTCPGGMEDCSNVGAPNKCCMNGEVPTTITSTSTTVVEGDEPTTIVVTVVITATPEAETITRTSTSILTPTPSTTTVNTVVIPPYRPTSAESQTTESTTLETAPAETPEDYCPTGFYACLAREGGGCCRTGRDCATVDCPTTPLTTITTDGATIVVPVTDARDAADAQATETCASGWFLCGDEGGPVAGCCPSGFECGTASCTSASASQTGEVQKVFPEAEGGARDHGICDPAVAEPQSYDDMLPCAKAKHIEEFLCRPNGTNPTDLED…	459
Variant9	Verticillium dahliae	MRHSTLLGLPTYLLLLVTSQAQSQQARQPIAIRKLPLAASEKLLPEHFAFADSPAIDTDKAPLFLSPREAVLAERLQLSVDEEQRIALNASDASSRPYRPAFKSHEEEGRRDGWDLLRRAAEVLNVLEGRQTCPGGMEDCSNVGAPNKCCMNGEVCVEVDNAAVGNVACCPEGAECGGPIGACPDGSPTCSTELGGGCCIPGPTTITSTSTTVVEGDEPTTIVVTVVITATPEAETITRTSTSILTPTPSTTTVNTVVIPPYRPTSAESQTTESTTLETAPAETPEDYCPTGFYACLAREGGGCCRTGRDCATVDCPTTPLTTITTDGATIVVPVTDARDAADAQATETCASGWFLCGDEGGPVAGCCPSGFECGTASCTSASASQTGEVQKVFPEAEG…	506
VdSCP23	Verticillium dahliae	MIPRLSSFSLAVVALPYIILAASKNTGPSSEDSRLTAAQICDPAVAEPQSYDDMLPCAKAKHIEEFLCRPNGTNPTDLEDHAECMCKGDFFGEKLACDTCMRDNGGIDILELVLYDNLLHSAYDQLCLATAAPTAPFASI	140

## Sheet: Table S3
Table S3 Information on the primers used in this study Note: Underlines represent the sequences of vectors
Primer name	Primer 5'-3'	Purpose
Resistance-related gene
RT-qPCR-HSR203-F	GGCAGTGGAGGAGCTTAAAT	RT-qPCR for validation of the HSR203 gene transcription level in N. benthamiana
RT-qPCR-HSR203-R	GCTATGTCCCACTCCATTGTTA	RT-qPCR for validation of the HSR203 gene transcription level in N. benthamiana
RT-qPCR-HIN1-F	ATCCTCGGAGTGATTGCATTAG	RT-qPCR for validation of the HIN1 gene transcription level in N. benthamiana
RT-qPCR-HIN1-R	TGTTGTTTGTGGTGGACAAATC	RT-qPCR for validation of the HIN1 gene transcription level in N. benthamiana
RT-qPCR-NbPR1-F	CCGCCTTCCCTCAACTCAAC	RT-qPCR for validation of the NbPR1 gene transcription level in N. benthamiana
RT-qPCR-NbPR1-R	GCACAACCAAGACGTACTGAG	RT-qPCR for validation of the NbPR1 gene transcription level in N. benthamiana
RT-qPCR-NbPR2-F	AGGTGTTTGCTATGGAATGC	RT-qPCR for validation of the NbPR2 gene transcription level in N. benthamiana
RT-qPCR-NbPR2-R	TCTGTACCCACCATCTTGC	RT-qPCR for validation of the NbPR2 gene transcription level in N. benthamiana
RT-qPCR-NbPR5-F	GGGCCAATCTTGGAGCATTA	RT-qPCR for validation of the NbPR5 gene transcription level in N. benthamiana
RT-qPCR-NbPR5-R	CAGTCTCCAGTCTCACAATTACC	RT-qPCR for validation of the NbPR5 gene transcription level in N. benthamiana
RT-qPCR-PAL-F	GCTAGATTAGCCCTTGCTTCA	RT-qPCR for validation of the PAL gene transcription level in N. benthamiana
RT-qPCR-PAL-R	ATTCCTTCCTGCTGTCAGATTAG	RT-qPCR for validation of the PAL gene transcription level in N. benthamiana
RT-qPCR-NbPR4-F	GGCCAAGATTCCTGTGGTAGAT	RT-qPCR for validation of the NbPR4 gene transcription level in N. benthamiana
RT-qPCR-NbPR4-R	CACTGTTGTTTGAGTTCCTGTTCCT	RT-qPCR for validation of the NbPR4 gene transcription level in N. benthamiana
RT-qPCR-NbLOX-F	AAAACCTATGCCTCAAGAAC	RT-qPCR for validation of the NbLOX gene transcription level in N. benthamiana
RT-qPCR-NbLOX-R	ACTGCTGCATAGGCTTTGG	RT-qPCR for validation of the NbLOX gene transcription level in N. benthamiana
VdSCP23 gene deletion
VdSCP23-UP-F	TATAGGGCGAATTGGGTACC AACCATTGTCGTGCCG	To amplify upstream DNA fragment of VdSCP23
VdSCP23-UP-R	TCGAGGGGGGGCCCGGTACC GAAGATGATGTTGTGGGAGA	To amplify upstream DNA fragment of VdSCP23
VdSCP23-Down-F	ATCTGCAGCCCGGGGGATCC GCGTAGTTCCTTTGTTGATAG	To amplify downstream DNA fragment of VdSCP23
VdSCP23-Down-R	GCTCTAGAACTAGTGGATCC AGACCCTGAAGCCCGTA	To amplify downstream DNA fragment of VdSCP23
HYG-F	TTGAAGGAGCATTTTTGGGC	To amplify hygromycin resistent cassette DNA sequence
HYG-R	TTATCTTTGCGAACCCAGGG	To amplify hygromycin resistent cassette DNA sequence
Test-interior-VdSCP23-F	CCCCGGCTTTCTTCTTTCA	Mutant detection, interior sequence amplication of gene VdSCP23
Test-interior-VdSCP23-R	TCAATACCACCATTATCCCTCAT	Mutant detection, interior sequence amplication of gene VdSCP23
Test-exterior-VdSCP23-F	CCCAGTGCCGTACTTAGAGA	Mutant detection, exterior sequence amplication of gene VdSCP23
Test-exterior-VdSCP23-R	TGGAATTTCGTACCGTTTTCG	Mutant detection, exterior sequence amplication of gene VdSCP23
Complementary vector for VdSCP23
Com-VdSCP23-F	CCAGCCCCTGGGTTGAATTC TTACGACCATCACAACGG	To amplify full-length gene sequence including promoter, terminator and gene sequence of VdSCP23
Com-VdSCP23-R	GCCTGCAGGTCGACTCTAGA CGATTTCCCTCTTCATTCA	To amplify full-length gene sequence including promoter, terminator and gene sequence of VdSCP23
G418-F	CTATGACTGGGCACAACAGACAAT	To amplify geneticin resistent cassette DNA sequence
G418-R	CGATACCGTAAAGCACGAGGAA	To amplify geneticin resistent cassette DNA sequence
Fungal biomass detection
EF-1α-F	TGAGTTCGAGGCTGGTATCT	V.dahliae EF-1α gene used for fungal biomass detection
EF-1α-R	CACTTGGTGGTGTCCATCTT	V.dahliae EF-1α gene used for fungal biomass detection
18S-F	CGGCTACCACATCCAAGGAA	Cotton 18S gene used for fungal biomass detection
18S-R	TGTCACTACCTCCCCGTGTCA	Cotton 18S gene used for fungal biomass detection
BcActin-F	TCCAAGCGTGGTATTCTTACCC	Botrytis cinerea actin gene used for fungal biomass detection
BcActin-R	TGGTGCTACACGAAGTTCGTTG	Botrytis cinerea actin gene used for fungal biomass detection
NbEF-F	AGGATACAACCCTGACAAGA	N. benthamiana NBEF gene used for fungal biomass detection
NbEF-R	GTGGGACCAAAAGTAACAAC	N. benthamiana NBEF gene used for fungal biomass detection
UBQ1-F	TTCCTTGATGATGCTTGCTC	A. thaliana UBQ1 gene used for fungal biomass detection
UBQ1-R	TTGACAGCTCTTGGGTGAAG	A. thaliana UBQ1 gene used for fungal biomass detection
Yeast signal sequence trap system
SP-VdSCP23-F	GGAATTTTAATTAAgaattcATGATTCCCCGGCTT	To amplify the DNA fragment coding signal peptid of VdSCP23
SP-VdSCP23-R	CTATAGGGAGAACctcgagAGCTAGGATGATGTA	To amplify the DNA fragment coding signal peptid of VdSCP23
Subcellular localization assay
SU-VdSCP23-F	TTTACGAACGATAGGGTACC ATGATTCCCCGGCTTTCTTC	To amplify the CDS fragment of VdSCP23
SU-VdSCP23-R	CCCTTGCTCACCATGGATCC GATAGAAGCGAAAGGGGCAG	To amplify the CDS fragment of VdSCP23
SU-ΔSP-VdSCP23-F	atttacgaacgatagggtacc ATGGCTGCGTCTAAAAATAC	To amplify the CDS fragment of VdSCP23ΔSP
SU-ΔSP-VdSCP23-R	gcccttgctcaccatggatcc GATAGAAGCGAAAGGGGCAG	To amplify the CDS fragment of VdSCP23ΔSP
SU-VdSCP23-NES-F	atttacgaacgatagggtacc ATGATTCCCCGGCTTTCTTC	To amplify the related fragment for the vector VdSCP23-NES
SU-VdSCP23-NES-R	gcccttgctcaccatggatcc CTTGTTAATATCAAGACCAGCGAGC	To amplify the related fragment for the vector VdSCP23-NES
SU-VdSCP23-GFP-F	TACCCAAGCATCGATGGTACC ATGATTCCCCGGCTTTCTTC	To amplify the related fragment for the vector VdSCP23-GFP
SU-VdSCP23-GFP-R	GCCCTTGCTCACCATGGTACC GATAGAAGCGAAAGGGGCAG	To amplify the related fragment for the vector VdSCP23-GFP
Transientexpression
TR-VdSCP23-F	CAGCACCAGCTAGCATCGAT ATGATTCCCCGGCTTTCTTC	To amplify the CDS fragment of VdSCP23
TR-VdSCP23-R	CAAGCTTATCGGCGGTCGAC CTAGATAGAAGCGAAAGGGG	To amplify the CDS fragment of VdSCP23
TR-ΔSP-VdSCP23-F	CAGCACCAGCTAGCATCGAT ATGGCGTCTAAAAATACTGG	To amplify the CDS fragment of VdSCP23ΔSP
TR-ΔSP-VdSCP23-R	CAAGCTTATCGGCGGTCGAC CTAGATAGAAGCGAAAGGGG	To amplify the CDS fragment of VdSCP23ΔSP
TR-VdSCP23-NES-F	CCATCGAT ATGATTCCCCGGCTTTCTTC	To amplify the related fragment for the vector VdSCP23-NES
TR-VdSCP23-NES-R	ACGCGTCGAC CTACTTGTTAATATCAAGACCAGCGAGCTTTAATGCAAGCTCGTTGATAGAAGCGAAAGGGGCAG	To amplify the related fragment for the vector VdSCP23-NES
TR-VdSCP23-N71G-F	CAGCACCAGCTAGCATCGAT ATGATTCCCCGGCTTTCTTC	To amplify the CDS fragment of VdSCP23N71G
TR-VdSCP23-N71G-R	CAAGCTTATCGGCGGTCGAC CTAGATAGAAGCGAAAGGGG	To amplify the CDS fragment of VdSCP23N71G
TR-VdSCP23-N74G-F	CAGCACCAGCTAGCATCGAT ATGATTCCCCGGCTTTCTTC	To amplify the CDS fragment of VdSCP23N74G
TR-VdSCP23-N74G-R	CAAGCTTATCGGCGGTCGAC CTAGATAGAAGCGAAAGGGG	To amplify the CDS fragment of VdSCP23N74G
TR-VdSCP23-(1-70aa)-F	AGCTAGCATCGATTCCCGGG ATGATTCCCCGGCTTTCTTC	To amplify the CDS fragment of VdSCP23(1-70aa)
TR-VdSCP23-(1-70aa)-R	ATCTCTAGAGGATCCCCGGG CGGACGGCAGAGGAACTCCT	To amplify the CDS fragment of VdSCP23(1-70aa)
TR-VdSCP23-(71-140aa)-F	AGCTAGCATCGATTCCCGGG ATGAACGGCACCAACCCTAC	To amplify the CDS fragment of VdSCP23(71-140aa)
TR-VdSCP23-(71-140aa)-R	ATCTCTAGAGGATCCCCGGG GATAGAAGCGAAAGGGGCAG	To amplify the CDS fragment of VdSCP23(71-140aa)
